# Supplementary material for: Population diversity and virulence characteristics of Cryptococcus neoformans/C. gattii species complexes isolated during the pre-HIV-pandemic era
Source: PLoS Negl Trop Dis. 2020 Oct 5;14(10):e0008651. doi: 10.1371/journal.pntd.0008651 (PMC7535028; doi:10.1371/journal.pntd.0008651)
Supplement: S1 Table — (XLSX) [file pntd.0008651.s001.xlsx]

## Sheet: MLST
S1 Table MLST data of the 228 C. neoformans/gattii species complexes strains from the pre-HIV-pandemic era used in this study
NIH Number	Country	Year of isolation	Source	Patient code	URA5-RFLP	Serotype	Mating type	Allelic profiles														ST
								CAP59	Accession No.	GPD1	Accession No.	IGS1	Accession No.	LAC1	Accession No.	PLB1	Accession No.	SOD1	Accession No.	URA5	Accession No.
4	USA	before 1980	Clinical (CSF)		VNI	A	alpha	7	MT396718	1	MT420472	1	MT420482	18	MT420510	1	MT420516	1	MT420524	1	MT420535	63
7	USA	1960	Clinical (urine)		VNII	A	alpha	2	MT396716	9	MT420474	14	MT420486	8	MT420505	11	MT420519	12	MT420527	4	MT420538	40
8	USA	1960	Clinical (CSF)		VNI	A	alpha	1	MT396715	3	MT420473	1	MT420482	5	MT420503	2	MT420517	1	MT420524	1	MT420535	5
9	USA	before 1980	Clinical (sputum)		VNI	A	alpha	7	MT396718	1	MT420472	1	MT420482	1	MT420499	1	MT420516	1	MT420524	2	MT420536	2
12	USA	before 1980	Clinical (abscess)		VNIV	D	alpha	16	MT396721	21	MT420478	32	MT420493	19	MT420511	13	MT420521	22	MT420532	20	MT420546	577
13	USA	1957	Clinical (CSF)		VNI	A	alpha	1	MT396715	3	MT420473	1	MT420482	5	MT420503	2	MT420517	1	MT420524	1	MT420535	5
14	USA	1960	Clinical (CSF)		VNI	A	alpha	1	MT396715	23	MT420480	10	MT420484	3	MT420501	4	MT420518	1	MT420524	1	MT420535	93
15	USA	1960	Clinical (CSF)		VNI	A	alpha	1	MT396715	23	MT420480	10	MT420484	3	MT420501	4	MT420518	1	MT420524	1	MT420535	93
16	USA	before 1980	Clinical (CSF)		VNI	A	alpha	7	MT396718	1	MT420472	1	MT420482	1	MT420499	1	MT420516	1	MT420524	2	MT420536	2
17	USA	before 1980	Clinical (CSF)	C	VGI	B	alpha	24	MT420560	43	MT420556	74	MT420571	31	MT420579	33	MT420589	80	MT420597	39	MT420608	208
18	USA	before 1980	Clinical (CSF)		VGIII	C	alpha	29	MT420561	9	MT420553	11	MT420567	2	MT420572	4	MT420583	28	MT420591	21	MT420602	142
19	USA	1960	Clinical (CSF)	I	VNI	A	alpha	7	MT396718	1	MT420472	1	MT420482	1	MT420499	1	MT420516	1	MT420524	2	MT420536	2
20	USA	1960	Clinical (CSF)	I	VNI	A	alpha	7	MT396718	1	MT420472	1	MT420482	1	MT420499	1	MT420516	1	MT420524	2	MT420536	2
22	USA	before 1980	Clinical (CSF)		VNI	A	alpha	1	MT396715	3	MT420473	1	MT420482	5	MT420503	2	MT420517	1	MT420524	1	MT420535	5
23	USA	before 1980	Clinical (CSF)		VNI	A	alpha	7	MT396718	1	MT420472	1	MT420482	1	MT420499	1	MT420516	1	MT420524	2	MT420536	2
25	USA	1957	Clinical (CSF)		VNI	A	alpha	7	MT396718	1	MT420472	1	MT420482	18	MT420510	1	MT420516	1	MT420524	1	MT420535	63
26	USA	1957	Clinical (CSF)	L	VNI	A	alpha	7	MT396718	1	MT420472	1	MT420482	18	MT420510	1	MT420516	35	MT420534	2	MT420536	290
27	USA	1957	Clinical (CSF)	L	VNI	A	alpha	7	MT396718	1	MT420472	1	MT420482	18	MT420510	1	MT420516	35	MT420534	2	MT420536	290
28	USA	before 1980	Clinical (CSF)		VNI	A	alpha	7	MT396718	1	MT420472	1	MT420482	1	MT420499	1	MT420516	1	MT420524	2	MT420536	2
29	USA	before 1980	Clinical (CSF)		VNI	A	alpha	7	MT396718	1	MT420472	1	MT420482	2	MT420500	1	MT420516	1	MT420524	2	MT420536	23
30	USA	before 1980	Clinical (CSF)		VNI	A	alpha	1	MT396715	1	MT420472	10	MT420484	3	MT420501	4	MT420518	1	MT420524	1	MT420535	32
31	USA	before 1980	Clinical (CSF)		VNI	A	alpha	1	MT396715	3	MT420473	1	MT420482	5	MT420503	2	MT420517	1	MT420524	1	MT420535	5
32	USA	1963	Clinical (CSF)	E	VNI	A	alpha	1	MT396715	3	MT420473	1	MT420482	5	MT420503	2	MT420517	1	MT420524	1	MT420535	5
33	USA	1960	Clinical (CSF)	E	VNI	A	alpha	1	MT396715	3	MT420473	1	MT420482	5	MT420503	2	MT420517	1	MT420524	1	MT420535	5
34	USA	1960	Clinical (CSF)		VGIII	C	alpha	29	MT420561	12	MT420555	11	MT420567	9	MT420576	4	MT420583	28	MT420591	22	MT420603	164
37	USA	1958	Clinical (CSF)		VNI	A	alpha	7	MT396718	1	MT420472	1	MT420482	1	MT420499	1	MT420516	1	MT420524	2	MT420536	2
39	USA	1960	Clinical (CSF)		VNII	A	alpha	8	MT396719	10	MT420475	10	MT420484	8	MT420505	12	MT420520	3	MT420525	11	MT420540	576
40	USA	1961	Clinical (skin lesion)		VNI	A	alpha	7	MT396718	1	MT420472	1	MT420482	1	MT420499	1	MT420516	1	MT420524	2	MT420536	2
41	USA	1960	Clinical (CSF)	B	VNI	A	alpha	1	MT396715	1	MT420472	10	MT420484	3	MT420501	4	MT420518	1	MT420524	1	MT420535	32
42	USA	1960	Clinical (CSF)	B	VNI	A	alpha	7	MT396718	1	MT420472	1	MT420482	1	MT420499	1	MT420516	1	MT420524	2	MT420536	2
46	USA	1958	Clinical (CSF)		VNI	A	alpha	1	MT396715	3	MT420473	1	MT420482	5	MT420503	2	MT420517	1	MT420524	1	MT420535	5
48	USA	1970	Clinical (lung tissue)		VNI	A	alpha	1	MT396715	3	MT420473	1	MT420482	5	MT420503	2	MT420517	1	MT420524	1	MT420535	5
49	USA	1970	Clinical (CSF)		VNI	A	alpha	7	MT396718	1	MT420472	1	MT420482	1	MT420499	1	MT420516	1	MT420524	2	MT420536	2
50	USA	1970	Clinical (sputum)		VNI	A	alpha	1	MT396715	3	MT420473	1	MT420482	5	MT420503	2	MT420517	1	MT420524	1	MT420535	5
53	USA	before 1980	Clinical (CSF)		VNII	A	alpha	8	MT396719	10	MT420475	15	MT420487	8	MT420505	12	MT420520	3	MT420525	11	MT420540	42
58	USA	before 1980	Clinical (CSF)		VNI	A	alpha	7	MT396718	1	MT420472	1	MT420482	1	MT420499	1	MT420516	1	MT420524	2	MT420536	2
59	USA	before 1980	Clinical (hemoculture)		VNI	A	alpha	1	MT396715	3	MT420473	1	MT420482	5	MT420503	2	MT420517	1	MT420524	2	MT420536	202
60	USA	1960	Clinical (sputum)		VNI	A	alpha	7	MT396718	1	MT420472	1	MT420482	18	MT420510	1	MT420516	1	MT420524	1	MT420535	63
61	USA	before 1980	Clinical (CSF)		VNII	A	alpha	2	MT396716	9	MT420474	14	MT420486	8	MT420505	11	MT420519	12	MT420527	4	MT420538	40
62	USA	before 1980	Clinical (hemoculture)		VNI	A	alpha	7	MT396718	1	MT420472	1	MT420482	1	MT420499	1	MT420516	1	MT420524	2	MT420536	2
63	USA	before 1980	Clinical (lymph node tissue)		VNI	A	alpha	7	MT396718	1	MT420472	1	MT420482	2	MT420500	1	MT420516	1	MT420524	2	MT420536	23
65	USA	1960	Clinical (CSF)	J	VNI	A	alpha	1	MT396715	3	MT420473	1	MT420482	5	MT420503	2	MT420517	1	MT420524	1	MT420535	5
67	USA	1955	Clinical (CSF)	J	VNI	A	alpha	1	MT396715	3	MT420473	1	MT420482	5	MT420503	2	MT420517	1	MT420524	1	MT420535	5
70	USA	1958	Clinical (CSF)		VNI	A	alpha	7	MT396718	1	MT420472	1	MT420482	1	MT420499	1	MT420516	1	MT420524	2	MT420536	2
71	USA	1957	Clinical (CSF)		VNII	A	alpha	2	MT396716	9	MT420474	14	MT420486	11	MT420506	11	MT420519	12	MT420527	15	MT420541	334
72	USA	1958	Clinical (CSF)		VNI	A	alpha	7	MT396718	1	MT420472	1	MT420482	2	MT420500	1	MT420516	1	MT420524	2	MT420536	23
76	USA	1958	Clinical (CSF)		VGI	B	a	16	MT420558	11	MT420554	47	MT420570	37	MT420581	5	MT420584	50	MT420596	31	MT420607	162
77	USA	before 1980	Clinical (pus from leg)		VNI	A	alpha	7	MT396718	1	MT420472	1	MT420482	1	MT420499	1	MT420516	1	MT420524	2	MT420536	2
80	USA	before 1980	Clinical (sputum)		VNI	A	alpha	7	MT396718	1	MT420472	1	MT420482	18	MT420510	1	MT420516	1	MT420524	1	MT420535	63
88	USA	before 1980	Clinical (CSF)	C	VGI	B	alpha	24	MT420560	43	MT420556	74	MT420571	31	MT420579	33	MT420589	80	MT420597	39	MT420608	208
93	USA	before 1980	Clinical (CSF)	K	VNI	A	alpha	1	MT396715	23	MT420480	10	MT420484	3	MT420501	4	MT420518	1	MT420524	1	MT420535	93
95	USA	1958	Clinical (CSF)	K	VNI		alpha	1	MT396715	23	MT420480	10	MT420484	3	MT420501	4	MT420518	1	MT420524	1	MT420535	93
96	USA	1959	Clinical (CSF)	K	VNI		alpha	1	MT396715	23	MT420480	10	MT420484	3	MT420501	4	MT420518	1	MT420524	1	MT420535	93
97	USA	1959	Clinical (CSF)	K	VNI		alpha	1	MT396715	23	MT420480	10	MT420484	3	MT420501	4	MT420518	1	MT420524	1	MT420535	93
114	USA	before 1980	Clinical (CSF)		VNI	A	alpha	1	MT396715	3	MT420473	1	MT420482	5	MT420503	2	MT420517	1	MT420524	1	MT420535	5
115	USA	before 1980	Environmental (pigeon dropping)		VNI	A	alpha	7	MT396718	1	MT420472	1	MT420482	1	MT420499	1	MT420516	1	MT420524	2	MT420536	2
116	USA	before 1980	Environmental (pigeon dropping)		VNIV	D	alpha	27	MT396724	22	MT420479	43	MT420495	24	MT420515	13	MT420521	17	MT420528	20	MT420546	135
117	USA	before 1980	Environmental (pigeon dropping)		VNI	A	alpha	7	MT396718	1	MT420472	1	MT420482	18	MT420510	1	MT420516	1	MT420524	2	MT420536	67
118	USA	before 1980	Environmental (pigeon dropping)		VNI	A	alpha	7	MT396718	1	MT420472	1	MT420482	1	MT420499	1	MT420516	1	MT420524	2	MT420536	2
119	USA	before 1980	Environmental (pigeon dropping)		VNI	A	alpha	7	MT396718	1	MT420472	1	MT420482	2	MT420500	1	MT420516	1	MT420524	2	MT420536	23
120	USA	before 1980	Environmental (pigeon dropping)		VNI		alpha	7	MT396718	1	MT420472	1	MT420482	2	MT420500	1	MT420516	1	MT420524	2	MT420536	23
121	USA	before 1980	Clinical (CSF)		VNII	A	alpha	2	MT396716	9	MT420474	63	MT420498	8	MT420505	11	MT420519	12	MT420527	4	MT420538	233
126*	USA	1959	Environmental (bark of Mesquite)		VNI	A	alpha	1	MT396715	1	MT420472	10	MT420484	3	MT420501	4	MT420518	1	MT420524	1	MT420535	32
129	USA	1959	Clinical (CSF)		VNII		alpha	2	MT396716	9	MT420474	14	MT420486	8	MT420505	11	MT420519	12	MT420527	4	MT420538	40
130	USA	1959	Clinical (hemoculture)	D	VNIV		a	14	MT396720	21	MT420478	42	MT420494	23	MT420514	14	MT420522	17	MT420528	34	MT420548	578
131	USA	1959	Clinical (urine)	D	VNIV		a	14	MT396720	21	MT420478	42	MT420494	23	MT420514	14	MT420522	17	MT420528	34	MT420548	578
132	USA	1959	Clinical (urine)		VNII		alpha	2	MT396716	9	MT420474	14	MT420486	8	MT420505	11	MT420519	12	MT420527	4	MT420538	40
133	USA	before 1980	Clinical (CSF)		VNIV		a	16	MT396721	22	MT420479	48	MT420497	14	MT420508	14	MT420522	18	MT420529	17	MT420543	579
134	USA	before 1980	Clinical (CSF)		VNI	A	alpha	7	MT396718	1	MT420472	1	MT420482	1	MT420499	1	MT420516	1	MT420524	2	MT420536	2
135	USA	before 1980	Clinical (CSF)		VNI	A	alpha	7	MT396718	1	MT420472	1	MT420482	1	MT420499	1	MT420516	1	MT420524	2	MT420536	2
136	USA	1959	Clinical (CSF)	D	VNIV	D	a	14	MT396720	21	MT420478	42	MT420494	23	MT420514	14	MT420522	17	MT420528	34	MT420548	578
138	USA	before 1980	Clinical (sputum)		VNI	A	alpha	1	MT396715	1	MT420472	10	MT420484	3	MT420501	4	MT420518	1	MT420524	1	MT420535	32
141*	USA	before 1980	Environmental (bark of Mesquite)		VNI		alpha	1	MT396715	1	MT420472	10	MT420484	3	MT420501	4	MT420518	1	MT420524	1	MT420535	32
144	USA	1959	Clinical (CSF)	M	VNII	A	alpha	2	MT396716	9	MT420474	14	MT420486	8	MT420505	11	MT420519	12	MT420527	4	MT420538	40
146	USA	1959	Clinical (CSF)	M	VNII	A	alpha	2	MT396716	9	MT420474	14	MT420486	8	MT420505	11	MT420519	12	MT420527	4	MT420538	40
149	USA	1959	Clinical (CSF)	M	VNII	A	alpha	2	MT396716	9	MT420474	14	MT420486	8	MT420505	11	MT420519	12	MT420527	4	MT420538	40
151	USA	1959	Clinical (CSF)	M	VNII	A	alpha	2	MT396716	9	MT420474	14	MT420486	8	MT420505	11	MT420519	12	MT420527	4	MT420538	40
152	USA	1959	Clinical (CSF)	M	VNII	A	alpha	2	MT396716	9	MT420474	14	MT420486	8	MT420505	11	MT420519	12	MT420527	4	MT420538	40
156	USA	1959	Clinical (CSF)	M	VNII	A	alpha	2	MT396716	9	MT420474	14	MT420486	8	MT420505	11	MT420519	12	MT420527	4	MT420538	40
157	USA	1959	Clinical (CSF)		VNI		alpha	1	MT396715	3	MT420473	1	MT420482	5	MT420503	2	MT420517	1	MT420524	1	MT420535	5
158	USA	1959	Clinical (CSF)	M	VNII	A	alpha	2	MT396716	9	MT420474	14	MT420486	8	MT420505	11	MT420519	12	MT420527	4	MT420538	40
160	USA	1959	Clinical (sputum)	M	VNII	A	alpha	2	MT396716	9	MT420474	14	MT420486	8	MT420505	11	MT420519	12	MT420527	4	MT420538	40
161	USA	1959	Clinical (sputum)		VNIV	D	alpha	16	MT396721	21	MT420478	32	MT420493	19	MT420511	13	MT420521	22	MT420532	20	MT420546	577
167	USA	1959	Clinical (CSF)	P	VNI	A	alpha	7	MT396718	1	MT420472	1	MT420482	18	MT420510	1	MT420516	1	MT420524	1	MT420535	63
168	USA	1959	Clinical (CSF)	P	VNI	A	alpha	7	MT396718	1	MT420472	1	MT420482	18	MT420510	1	MT420516	1	MT420524	1	MT420535	63
169	USA	1959	Clinical (CSF)		VNI	A	alpha	7	MT396718	1	MT420472	1	MT420482	1	MT420499	1	MT420516	1	MT420524	2	MT420536	2
171	USA	1959	Clinical (CSF)		VNI	A	alpha	1	MT396715	3	MT420473	1	MT420482	5	MT420503	2	MT420517	1	MT420524	1	MT420535	5
172	USA	1959	Clinical (CSF)		VNI	A	alpha	7	MT396718	1	MT420472	1	MT420482	18	MT420510	1	MT420516	1	MT420524	1	MT420535	63
175	USA	1959	Clinical (CSF)		VNI	A	alpha	1	MT396715	3	MT420473	1	MT420482	5	MT420503	2	MT420517	1	MT420524	1	MT420535	5
177	USA	1960	Clinical		VNI		alpha	1	MT396715	1	MT420472	10	MT420484	3	MT420501	4	MT420518	1	MT420524	1	MT420535	32
178	USA	before 1980	Clinical (CSF)		VGIII	C	a	29	MT420561	12	MT420555	11	MT420567	10	MT420577	4	MT420583	28	MT420591	22	MT420603	68
179	USA	before 1980	Clinical (CSF)		VGIII	B	alpha	18	MT420559	3	MT420550	1	MT420563	15	MT420578	6	MT420585	40	MT420594	23	MT420604	89
181	USA	1962	Clinical		VNI	A	alpha	7	MT396718	1	MT420472	1	MT420482	1	MT420499	1	MT420516	1	MT420524	2	MT420536	2
182	USA	1962	Clinical		VGIII	B	alpha	18	MT420559	3	MT420550	1	MT420563	3	MT420573	6	MT420585	40	MT420594	19	MT420601	75
183	USA	1962	Clinical		VNI	A	alpha	1	MT396715	23	MT420480	10	MT420484	3	MT420501	4	MT420518	1	MT420524	1	MT420535	93
184	USA	1962	Clinical		VGIII	B	alpha	18	MT420559	3	MT420550	1	MT420563	3	MT420573	6	MT420585	40	MT420594	19	MT420601	75
185	USA	1962	Clinical		VNI	A	alpha	7	MT396718	1	MT420472	1	MT420482	1	MT420499	1	MT420516	1	MT420524	2	MT420536	2
186	USA	1962	Clinical		VNI	A	alpha	7	MT396718	1	MT420472	1	MT420482	2	MT420500	1	MT420516	1	MT420524	2	MT420536	23
187	USA	before 1980	Clinical		VGIII	C	alpha	29	MT420561	9	MT420553	11	MT420567	2	MT420572	4	MT420583	28	MT420591	21	MT420602	142
188	USA	before 1980	Clinical		VNI	A	alpha	7	MT396718	1	MT420472	1	MT420482	2	MT420500	1	MT420516	1	MT420524	2	MT420536	23
189	USA	before 1980	Clinical (CSF)		VGIII	B	alpha	18	MT420559	3	MT420550	1	MT420563	3	MT420573	6	MT420585	40	MT420594	19	MT420601	75
190	USA	before 1980	Clinical (CSF)		VGIII	B	alpha	18	MT420559	3	MT420550	1	MT420563	3	MT420573	6	MT420585	40	MT420594	19	MT420601	75
191	Canada	before 1980	Clinical (CSF)		VGIII	C	a	29	MT420561	12	MT420555	11	MT420567	10	MT420577	4	MT420583	28	MT420591	22	MT420603	68
192	USA	before 1980	Environmental (desert soil)		VNI	A	alpha	1	MT396715	1	MT420472	10	MT420484	3	MT420501	4	MT420518	1	MT420524	1	MT420535	32
193	USA	before 1980	Environmental (soil)		VNI	A	alpha	1	MT396715	1	MT420472	10	MT420484	3	MT420501	4	MT420518	1	MT420524	1	MT420535	32
194	USA	before 1980	Veterinary (wound from Spider monkey)		VNI	A	alpha	1	MT396715	3	MT420473	1	MT420482	5	MT420503	2	MT420517	1	MT420524	1	MT420535	5
195	USA	before 1980	Veterinary (wound from cow)		VNI	A	alpha	1	MT396715	3	MT420473	1	MT420482	5	MT420503	2	MT420517	1	MT420524	1	MT420535	5
196	USA	before 1980	Environmental		VNI	A	alpha	7	MT396718	1	MT420472	1	MT420482	18	MT420510	1	MT420516	1	MT420524	1	MT420535	63
197	USA	before 1980	Clinical		VNII	A	alpha	8	MT396719	10	MT420475	15	MT420487	8	MT420505	12	MT420520	3	MT420525	11	MT420540	42
198	USA	before 1980	Clinical		VGIII	B	a	18	MT420559	3	MT420550	1	MT420563	35	MT420580	6	MT420585	28	MT420591	27	MT420606	93
200	USA	before 1980	Clinical		VGIII	B	alpha	18	MT420559	3	MT420550	1	MT420563	3	MT420573	6	MT420585	40	MT420594	19	MT420601	75
201	USA	before 1980	Environmental (soil)		VNI	A	alpha	7	MT396718	1	MT420472	1	MT420482	1	MT420499	1	MT420516	1	MT420524	2	MT420536	2
203	USA	1959	Clinical	N	VNI	A	alpha	1	MT396715	3	MT420473	1	MT420482	5	MT420503	2	MT420517	1	MT420524	1	MT420535	5
204	USA	1959	Clinical	N	VNI	A	alpha	1	MT396715	3	MT420473	1	MT420482	5	MT420503	2	MT420517	1	MT420524	1	MT420535	5
221	USA	1960	Clinical (urine)	F	VNI	A	alpha	7	MT396718	1	MT420472	1	MT420482	18	MT420510	1	MT420516	1	MT420524	1	MT420535	63
222	USA	1960	Clinical (CSF)	F	VNI	A	alpha	7	MT396718	1	MT420472	1	MT420482	18	MT420510	1	MT420516	1	MT420524	1	MT420535	63
224	USA	1960	Clinical (CSF)	N	VNI	A	alpha	1	MT396715	3	MT420473	1	MT420482	5	MT420503	2	MT420517	1	MT420524	1	MT420535	5
226	USA	1960	Clinical (urine)		VNI	A	alpha	7	MT396718	1	MT420472	1	MT420482	1	MT420499	1	MT420516	1	MT420524	2	MT420536	2
227	USA	1960	Clinical (CSF)	O	VNII	A	alpha	2	MT396716	9	MT420474	14	MT420486	8	MT420505	11	MT420519	11	MT420526	4	MT420538	43
228	USA	1960	Clinical (CSF)	O	VNII	A	alpha	2	MT396716	9	MT420474	14	MT420486	8	MT420505	11	MT420519	11	MT420526	4	MT420538	43
233	USA	1960	Clinical		VNI		alpha	1	MT396715	3	MT420473	1	MT420482	5	MT420503	2	MT420517	1	MT420524	1	MT420535	5
234	USA	1960	Clinical		VNI		alpha	1	MT396715	1	MT420472	10	MT420484	3	MT420501	4	MT420518	1	MT420524	1	MT420535	32
235	USA	1960	Clinical		VNI	A	alpha	1	MT396715	1	MT420472	10	MT420484	3	MT420501	4	MT420518	1	MT420524	1	MT420535	32
236	USA	1960	Clinical		VNI	A	alpha	1	MT396715	3	MT420473	1	MT420482	5	MT420503	2	MT420517	1	MT420524	1	MT420535	5
237	USA	1960	Clinical		VNI	A	alpha	1	MT396715	1	MT420472	10	MT420484	3	MT420501	4	MT420518	1	MT420524	1	MT420535	32
238	USA	1960	Clinical		VNII	A	alpha	2	MT396716	9	MT420474	14	MT420486	8	MT420505	11	MT420519	11	MT420526	4	MT420538	43
261	USA	1961	Clinical (urine)	M	VNII	A	alpha	2	MT396716	9	MT420474	14	MT420486	8	MT420505	11	MT420519	12	MT420527	4	MT420538	40
266	USA	1961	Clinical (CSF)	P	VNI	A	alpha	7	MT396718	1	MT420472	1	MT420482	18	MT420510	1	MT420516	1	MT420524	1	MT420535	63
267	USA	1961	Clinical (CSF)		VNI	A	alpha	1	MT396715	3	MT420473	1	MT420482	5	MT420503	2	MT420517	1	MT420524	1	MT420535	5
268	USA	1961	Clinical (CSF)		VNI	A	alpha	1	MT396715	3	MT420473	1	MT420482	5	MT420503	2	MT420517	1	MT420524	1	MT420535	5
271	USA	1961	Clinical (CSF)		VNII	A	alpha	2	MT396716	9	MT420474	14	MT420486	8	MT420505	11	MT420519	12	MT420527	4	MT420538	40
272	USA	1961	Clinical (CSF)		VNII	A	alpha	2	MT396716	9	MT420474	14	MT420486	8	MT420505	11	MT420519	12	MT420527	4	MT420538	40
275	USA	1961	Clinical (CSF)		VNI	A	alpha	1	MT396715	3	MT420473	1	MT420482	5	MT420503	2	MT420517	1	MT420524	1	MT420535	5
276	USA	1961	Clinical (CSF)		VNIV	D	a	14	MT396720	21	MT420478	42	MT420494	23	MT420514	14	MT420522	17	MT420528	34	MT420548	578
277	USA	1961	Clinical (CSF)		VNII	A	alpha	2	MT396716	9	MT420474	14	MT420486	8	MT420505	11	MT420519	12	MT420527	4	MT420538	40
278	USA	1961	Clinical (CSF)		VNI	A	alpha	1	MT396715	3	MT420473	1	MT420482	5	MT420503	2	MT420517	1	MT420524	1	MT420535	5
279	USA	1961	Clinical (CSF)		VNI	A	alpha	1	MT396715	3	MT420473	1	MT420482	5	MT420503	2	MT420517	1	MT420524	1	MT420535	5
280	USA	1961	Clinical (CSF)	N	VNI	A	alpha	1	MT396715	3	MT420473	1	MT420482	5	MT420503	2	MT420517	1	MT420524	1	MT420535	5
284	USA	1961	Clinical (CSF)	P	VNI	A	alpha	7	MT396718	1	MT420472	1	MT420482	18	MT420510	1	MT420516	1	MT420524	1	MT420535	63
286	USA	1961	Clinical (CSF)	G	VNII	A	alpha	8	MT396719	10	MT420475	15	MT420487	8	MT420505	12	MT420520	3	MT420525	11	MT420540	42
287	USA	1961	Clinical (CSF)	G	VNII	A	alpha	8	MT396719	10	MT420475	15	MT420487	8	MT420505	12	MT420520	3	MT420525	11	MT420540	42
288	USA	1961	Clinical (CSF)		VNI	A	alpha	1	MT396715	3	MT420473	1	MT420482	5	MT420503	2	MT420517	1	MT420524	1	MT420535	5
289	USA	1961	Clinical (CSF)		VNI	A	alpha	7	MT396718	1	MT420472	1	MT420482	2	MT420500	1	MT420516	1	MT420524	2	MT420536	23
291	USA	1961	Clinical (urine)	M	VNII	A	alpha	2	MT396716	9	MT420474	14	MT420486	8	MT420505	11	MT420519	12	MT420527	4	MT420538	40
292	USA	1961	Clinical (spleen tissue)	M	VNII	A	alpha	2	MT396716	9	MT420474	14	MT420486	8	MT420505	11	MT420519	12	MT420527	4	MT420538	40
293	USA	1961	Clinical (CSF)		VNI	A	alpha	7	MT396718	1	MT420472	1	MT420482	18	MT420510	1	MT420516	1	MT420524	1	MT420535	63
294	USA	1961	Clinical (CSF)		VNI	A	alpha	1	MT396715	3	MT420473	1	MT420482	5	MT420503	2	MT420517	1	MT420524	1	MT420535	5
295	USA	1962	Clinical (CSF)		VNI	A	alpha	1	MT396715	3	MT420473	1	MT420482	5	MT420503	2	MT420517	1	MT420524	1	MT420535	5
296	USA	1962	Clinical (CSF)		VNI	A	alpha	1	MT396715	3	MT420473	1	MT420482	5	MT420503	2	MT420517	1	MT420524	1	MT420535	5
297	USA	1962	Clinical (CSF)		VNI	A	alpha	1	MT396715	3	MT420473	1	MT420482	5	MT420503	2	MT420517	1	MT420524	1	MT420535	5
298	USA	1962	Clinical (CSF)		VGIII	C	a	29	MT420561	7	MT420552	18	MT420569	9	MT420576	4	MT420583	28	MT420591	21	MT420602	209
300	USA	1962	Clinical (CSF)		VNI	A	alpha	1	MT396715	3	MT420473	1	MT420482	5	MT420503	2	MT420517	1	MT420524	1	MT420535	5
302	USA	1962	Clinical (CSF)		VNII	A	alpha	8	MT396719	10	MT420475	15	MT420487	8	MT420505	12	MT420520	3	MT420525	11	MT420540	42
306	USA	before 1980	Clinical		VNI	A	alpha	1	MT396715	1	MT420472	11	MT420485	3	MT420501	4	MT420518	1	MT420524	1	MT420535	39
307	USA	before 1980	Clinical (lung lesion)		VNI	A	alpha	7	MT396718	1	MT420472	1	MT420482	1	MT420499	1	MT420516	1	MT420524	2	MT420536	2
311	USA	before 1980	Clinical (CSF)		VNI	A	alpha	7	MT396718	1	MT420472	1	MT420482	2	MT420500	1	MT420516	1	MT420524	2	MT420536	23
312	USA	before 1980	Clinical (CSF)		VGIII	C	alpha	29	MT420561	9	MT420553	18	MT420569	2	MT420572	23	MT420588	41	MT420595	21	MT420602	86
313	USA	1962	Clinical (CSF)		VNI	A	alpha	7	MT396718	1	MT420472	1	MT420482	18	MT420510	1	MT420516	1	MT420524	1	MT420535	63
314	USA	1962	Clinical (CSF)		VNI	A	alpha	7	MT396718	1	MT420472	1	MT420482	18	MT420510	1	MT420516	1	MT420524	1	MT420535	63
315	USA	before 1980	Clinical		VNI		alpha	7	MT396718	1	MT420472	1	MT420482	2	MT420500	1	MT420516	1	MT420524	2	MT420536	23
316	USA	before 1980	Environmental (chicken dropping)		VNI	A	alpha	7	MT396718	1	MT420472	1	MT420482	2	MT420500	1	MT420516	1	MT420524	2	MT420536	23
318	USA	before 1980	Clinical (CSF)		VNI	A	alpha	1	MT396715	3	MT420473	1	MT420482	5	MT420503	2	MT420517	1	MT420524	1	MT420535	5
319	USA	before 1980	Clinical (lung tissue)		VNIV	D	alpha	16	MT396721	21	MT420478	30	MT420491	19	MT420511	13	MT420521	17	MT420528	19	MT420545	160
321	USA	1962	Clinical (CSF)	H	VNI	A	alpha	1	MT396715	1	MT420472	1	MT420482	18	MT420510	1	MT420516	1	MT420524	2	MT420536	58
324	USA	1962	Clinical (urine)	H	VNI	A	alpha	1	MT396715	1	MT420472	1	MT420482	18	MT420510	1	MT420516	1	MT420524	2	MT420536	58
358	USA	1962	Clinical (CSF)		VNI	A	alpha	1	MT396715	1	MT420472	11	MT420485	3	MT420501	4	MT420518	1	MT420524	1	MT420535	39
359	USA	before 1980	Clinical (CSF)		VNI	A	alpha	1	MT396715	3	MT420473	1	MT420482	5	MT420503	2	MT420517	1	MT420524	1	MT420535	5
362	USA	before 1980	Clinical (CSF)		VNI	A	alpha	7	MT396718	1	MT420472	1	MT420482	1	MT420499	1	MT420516	1	MT420524	2	MT420536	2
363	Thailand	1960	Clinical (CSF)		VGI	B	alpha	36	MT420562	11	MT420554	13	MT420568	5	MT420575	13	MT420586	36	MT420593	14	MT420600	106
364	Thailand	1960	Clinical (CSF)		VNI	A	alpha	1	MT396715	1	MT420472	1	MT420482	4	MT420502	2	MT420517	1	MT420524	5	MT420539	4
368	Thailand	1961	Clinical (CSF)		VNI	A	alpha	1	MT396715	3	MT420473	1	MT420482	5	MT420503	2	MT420517	1	MT420524	1	MT420535	5
369	Thailand	1961	Environmental (soil)		VNI	A	alpha	1	MT396715	1	MT420472	1	MT420482	3	MT420501	2	MT420517	1	MT420524	5	MT420539	6
370	Thailand	before 1980	Environmental (soil)		VNI	A	alpha	1	MT396715	3	MT420473	1	MT420482	5	MT420503	2	MT420517	1	MT420524	1	MT420535	5
371	Thailand	before 1980	Environmental (Cuckoo dropping)		VNI	A	alpha	1	MT396715	3	MT420473	1	MT420482	5	MT420503	2	MT420517	1	MT420524	1	MT420535	5
372	Thailand	before 1980	Environmental (pigeon dropping)		VNI	A	alpha	1	MT396715	1	MT420472	1	MT420482	4	MT420502	2	MT420517	1	MT420524	5	MT420539	4
373	Thailand	before 1980	Environmental (pigeon dropping)		VNI	A	alpha	1	MT396715	1	MT420472	1	MT420482	4	MT420502	2	MT420517	1	MT420524	5	MT420539	4
374	Thailand	before 1980	Environmental (pigeon dropping)		VNI	A	alpha	1	MT396715	1	MT420472	1	MT420482	4	MT420502	2	MT420517	1	MT420524	5	MT420539	4
375	Thailand	before 1980	Environmental (pigeon dropping)		VNI	A	alpha	1	MT396715	1	MT420472	1	MT420482	4	MT420502	2	MT420517	1	MT420524	5	MT420539	4
376	Thailand	before 1980	Environmental (pigeon dropping)		VNI	A	alpha	1	MT396715	1	MT420472	1	MT420482	4	MT420502	2	MT420517	1	MT420524	5	MT420539	4
377	Thailand	before 1980	Environmental (pigeon dropping)		VNI	A	alpha	1	MT396715	1	MT420472	1	MT420482	4	MT420502	2	MT420517	1	MT420524	5	MT420539	4
378	Thailand	before 1980	Environmental (pigeon dropping)		VNI	A	alpha	1	MT396715	1	MT420472	1	MT420482	4	MT420502	2	MT420517	1	MT420524	5	MT420539	4
379	Thailand	before 1980	Environmental (pigeon dropping)		VNI	A	alpha	1	MT396715	1	MT420472	1	MT420482	4	MT420502	2	MT420517	1	MT420524	5	MT420539	4
380	USA	before 1980	Clinical		VNII	A	alpha	2	MT396716	9	MT420474	14	MT420486	8	MT420505	11	MT420519	11	MT420526	4	MT420538	43
381	USA	before 1980	Clinical		VNII	A	alpha	2	MT396716	9	MT420474	14	MT420486	8	MT420505	11	MT420519	11	MT420526	4	MT420538	43
390	USA	1963	Clinical (CSF)		VNI	A	alpha	1	MT396715	3	MT420473	1	MT420482	5	MT420503	2	MT420517	1	MT420524	1	MT420535	5
391	USA	1963	Clinical (CSF)		VNII	A	alpha	2	MT396716	9	MT420474	14	MT420486	8	MT420505	11	MT420519	12	MT420527	4	MT420538	40
392	USA	1963	Clinical (CSF)		VNI	A	alpha	1	MT396715	3	MT420473	1	MT420482	5	MT420503	2	MT420517	1	MT420524	1	MT420535	5
393	USA	1962	Clinical (sputum)		VNI	A	alpha	7	MT396718	1	MT420472	1	MT420482	2	MT420500	1	MT420516	1	MT420524	2	MT420536	23
395	USA	1962	Clinical (CSF)		VNI	A	alpha	7	MT396718	1	MT420472	1	MT420482	1	MT420499	1	MT420516	1	MT420524	2	MT420536	2
399	USA	1963	Clinical (CSF)		VNI	A	alpha	1	MT396715	3	MT420473	1	MT420482	5	MT420503	2	MT420517	1	MT420524	1	MT420535	5
408	USA	1963	Veterinary (cat nasal exudate)		VGI	B	alpha	16	MT420558	5	MT420551	3	MT420564	5	MT420575	5	MT420584	32	MT420592	12	MT420599	51
409	USA	1963	Veterinary (cat leg lesion)		VGIII	B	alpha	18	MT420559	3	MT420550	1	MT420563	3	MT420573	6	MT420585	40	MT420594	19	MT420601	75
411	USA	1963	Clinical (CSF)		VNI	A	alpha	1	MT396715	3	MT420473	1	MT420482	5	MT420503	2	MT420517	1	MT420524	1	MT420535	5
412	USA	1963	Clinical (CSF)		VGIII	B	alpha	18	MT420559	3	MT420550	1	MT420563	3	MT420573	17	MT420587	28	MT420591	19	MT420601	146
418	USA	1963	Veterinary (wound from cat)		VNIV		alpha	20	MT396723	21	MT420478	26	MT420489	21	MT420513	19	MT420523	17	MT420528	21	MT420547	180
424	Denmark	1964	Environmental (pigeon dropping)		VNIV	D	alpha	20	MT396723	21	MT420478	26	MT420489	21	MT420513	19	MT420523	17	MT420528	21	MT420547	180
425	Denmark	1964	Environmental (pigeon dropping)		VNI	A	alpha	7	MT396718	1	MT420472	1	MT420482	2	MT420500	1	MT420516	1	MT420524	2	MT420536	23
430	Denmark	1964	Environmental (pigeon dropping)		VNIV	D	a	16	MT396721	20	MT420477	24	MT420488	16	MT420509	14	MT420522	20	MT420531	16	MT420542	509
431	Denmark	1964	Environmental (pigeon dropping)		VNIV	D	alpha	20	MT396723	21	MT420478	26	MT420489	21	MT420513	19	MT420523	17	MT420528	21	MT420547	180
432	Denmark	1964	Environmental (pigeon dropping)		VNIV	D	alpha	16	MT396721	29	MT420481	24	MT420488	20	MT420512	13	MT420521	20	MT420531	18	MT420544	531
433	Denmark	1964	Environmental (pigeon dropping)		VNIV	D	a	17	MT396722	21	MT420478	28	MT420490	13	MT420507	14	MT420522	17	MT420528	16	MT420542	515
434	Denmark	1964	Environmental (pigeon dropping)		VNIV	D	alpha	16	MT396721	21	MT420478	31	MT420492	19	MT420511	13	MT420521	19	MT420530	16	MT420542	512
438	USA	before 1980	Clinical (CSF)		VNI	A	alpha	1	MT396715	3	MT420473	1	MT420482	5	MT420503	2	MT420517	1	MT420524	1	MT420535	5
439	USA	before 1980	Clinical (CSF)		VNI	A	alpha	1	MT396715	3	MT420473	1	MT420482	5	MT420503	2	MT420517	1	MT420524	1	MT420535	5
440	Denmark	1964	Environmental (pigeon dropping)		VNIV	D	alpha	20	MT396723	21	MT420478	26	MT420489	21	MT420513	19	MT420523	17	MT420528	21	MT420547	180
441	Denmark	1964	Environmental (pigeon dropping)		VNI	A	alpha	7	MT396718	1	MT420472	1	MT420482	2	MT420500	1	MT420516	1	MT420524	2	MT420536	23
442	Denmark	1964	Environmental (pigeon dropping)		VNIV	D	alpha	20	MT396723	21	MT420478	26	MT420489	21	MT420513	19	MT420523	17	MT420528	21	MT420547	180
444	USA	1965	Clinical (sputum)		VGII	B	alpha	1	MT420557	1	MT420549	4	MT420565	4	MT420574	1	MT420582	14	MT420590	7	MT420598	20
449	USA	1963	Clinical (CSF)		VNI	A	alpha	1	MT396715	3	MT420473	1	MT420482	5	MT420503	2	MT420517	1	MT420524	1	MT420535	5
487	USA	1965	Clinical (CSF)		VGI	B	alpha	16	MT420558	5	MT420551	3	MT420564	5	MT420575	5	MT420584	32	MT420592	12	MT420599	51
488	USA	1970	Veterinary (wound from cat)		VNI	A	alpha	7	MT396718	1	MT420472	1	MT420482	2	MT420500	1	MT420516	1	MT420524	2	MT420536	23
511	USA	1971	Clinical		VNI		alpha	1	MT396715	3	MT420473	1	MT420482	5	MT420503	2	MT420517	1	MT420524	1	MT420535	5
512	USA	1964	Clinical (wound)	A	VNI	A	alpha	7	MT396718	1	MT420472	1	MT420482	18	MT420510	1	MT420516	1	MT420524	1	MT420535	63
514	USA	1964	Clinical (wound)	A	VNI	A	alpha	7	MT396718	1	MT420472	1	MT420482	18	MT420510	1	MT420516	1	MT420524	1	MT420535	63
515	USA	1964	Clinical (wound)	A	VNI	A	alpha	7	MT396718	1	MT420472	1	MT420482	18	MT420510	1	MT420516	1	MT420524	1	MT420535	63
516	USA	1964	Clinical (wound)	A	VNI	A	alpha	7	MT396718	1	MT420472	1	MT420482	18	MT420510	1	MT420516	1	MT420524	1	MT420535	63
517	USA	1964	Clinical (wound)	A	VNI	A	alpha	7	MT396718	1	MT420472	1	MT420482	18	MT420510	1	MT420516	1	MT420524	1	MT420535	63
527	Italy	1965	Clinical		VNIV	D	alpha	16	MT396721	22	MT420479	31	MT420492	24	MT420515	14	MT420522	17	MT420528	16	MT420542	112
528	Italy	1965	Clinical (CSF)		VNIV	D	alpha	16	MT396721	22	MT420479	31	MT420492	24	MT420515	14	MT420522	17	MT420528	16	MT420542	112
529	Italy	1965	Clinical (sputum)		VNIV	D	alpha	16	MT396721	22	MT420479	31	MT420492	24	MT420515	14	MT420522	17	MT420528	16	MT420542	112
530	Italy	1965	Veterinary (pus from cow)		VNIV	D	alpha	16	MT396721	22	MT420479	31	MT420492	24	MT420515	14	MT420522	17	MT420528	16	MT420542	112
571	USA	1965	Clinical (CSF)		VNII	A	alpha	2	MT396716	9	MT420474	14	MT420486	8	MT420505	11	MT420519	12	MT420527	4	MT420538	40
642	USA	1976	Clinical (lung lesion)		VGIII	C	alpha	29	MT420561	9	MT420553	5	MT420566	2	MT420572	23	MT420588	28	MT420591	26	MT420605	84
700	USA	1977	Clinical (CSF)		VNI	A	alpha	7	MT396718	1	MT420472	1	MT420482	2	MT420500	1	MT420516	1	MT420524	2	MT420536	23
702	USA	1977	Clinical (CSF)		VNI	A	alpha	7	MT396718	1	MT420472	1	MT420482	1	MT420499	1	MT420516	1	MT420524	2	MT420536	2
709	Italy	1977	Clinical		VNIV	D	alpha	16	MT396721	22	MT420479	31	MT420492	24	MT420515	14	MT420522	17	MT420528	16	MT420542	112
710	Italy	1977	Clinical		VNIV	D	alpha	16	MT396721	21	MT420478	45	MT420496	14	MT420508	13	MT420521	23	MT420533	18	MT420544	580
712	Italy	1977	Environmental		VNII	A	alpha	4	MT396717	11	MT420476	7	MT420483	6	MT420504	4	MT420518	1	MT420524	3	MT420537	9
*Duplicate strains from bark of the same mesquite tree
Abbreviation: ST = sequence type
Note: Molecular type VNIII could not be performed MLST analysis.
