# Supplementary material for: Population diversity and virulence characteristics of Cryptococcus neoformans/C. gattii species complexes isolated during the pre-HIV-pandemic era
Source: PLoS Negl Trop Dis. 2020 Oct 5;14(10):e0008651. doi: 10.1371/journal.pntd.0008651 (PMC7535028; doi:10.1371/journal.pntd.0008651)
Supplement: S3 Table — (XLSX) [file pntd.0008651.s003.xlsx]

## Sheet: Sheet1
S3 Table In vitro virulence data of the 228 C. neoformans/gattii species complexes strains from the pre-HIV-pandemic era used in this study
NIH Number	Country	Source	URA5-RFLP	O.D. Urease	O.D. Laccase	PDT (min)	Capsule ratio
4	USA	Clinical	VNI	0.25	0.19	87.89	2.2
7	USA	Clinical	VNII	0.61	0.197	142.85	2.2
8	USA	Clinical	VNI	0.349	0.203	195.79	1.94
9	USA	Clinical	VNI	0.327	0.194	131.65	2.51
12	USA	Clinical	VNIV	0.285	0.216	165.58	2.77
13	USA	Clinical	VNI	0.371	0.227	157.93	2.69
14	USA	Clinical	VNI	0.317	0.199	166.71	2.4
15	USA	Clinical	VNI	0.507	0.198	167.04	2.56
16	USA	Clinical	VNI	0.538	0.135	130.05	1.96
17	USA	Clinical	VGI	0.206	0.173	89.61	4.04
18	USA	Clinical	VGIII	0.226	0.193	164.29	2.68
19	USA	Clinical	VNI	0.185	0.193	152.84	2.87
20	USA	Clinical	VNI	0.252	0.148	167.67	1.92
22	USA	Clinical	VNI	0.224	0.194	102.53	2.09
23	USA	Clinical	VNI	0.376	0.226	88.97	2.6
25	USA	Clinical	VNI	0.523	0.202	89.41	2.55
26	USA	Clinical	VNI	0.402	0.196	89.58	2.06
27	USA	Clinical	VNI	0.33	0.192	95.75	1.86
28	USA	Clinical	VNI	0.439	0.181	100.13	2.66
29	USA	Clinical	VNI	0.167	0.174	143.51	2.6
30	USA	Clinical	VNI	0.227	0.163	114.48	2.55
31	USA	Clinical	VNI	0.382	0.152	91.52	2.35
32	USA	Clinical	VNI	0.467	0.152	90.88	2.58
33	USA	Clinical	VNI	0.411	0.143	89.33	2.49
34	USA	Clinical	VGIII	0.515	0.172	144.32	3.32
37	USA	Clinical	VNI	0.511	0.159	110.13	1.78
39	USA	Clinical	VNII	0.629	0.212	148.09	2.3
40	USA	Clinical	VNI	0.697	0.138	93.41	2.83
41	USA	Clinical	VNI	0.382	0.15	113.19	1.92
42	USA	Clinical	VNI	0.522	0.146	98.23	2.21
46	USA	Clinical	VNI	0.67	0.142	98.86	2.58
48	USA	Clinical	VNI	0.474	0.149	113.56	2.1
49	USA	Clinical	VNI	0.301	0.151	123.34	2.35
50	USA	Clinical	VNI	0.539	0.158	105.46	2.15
53	USA	Clinical	VNII	0.556	0.153	115.27	2.92
58	USA	Clinical	VNI	0.689	0.168	101.39	1.8
59	USA	Clinical	VNI	0.541	0.147	98.93	3.03
60	USA	Clinical	VNI	0.575	0.146	120.69	2.22
61	USA	Clinical	VNII	0.574	0.18	110.22	2.87
62	USA	Clinical	VNI	0.558	0.131	99.54	2.54
63	USA	Clinical	VNI	0.353	0.203	107.83	3.18
65	USA	Clinical	VNI	0.46	0.188	105.76	1.33
67	USA	Clinical	VNI	0.396	0.176	110.95	1.4
70	USA	Clinical	VNI	0.481	0.162	102.87	2.56
71	USA	Clinical	VNII	0.409	0.196	111.81	2.61
72	USA	Clinical	VNI	0.413	0.181	101.58	2.78
76	USA	Clinical	VGI	0.488	0.184	109.1	3.16
77	USA	Clinical	VNI	0.419	0.175	99.36	2.79
80	USA	Clinical	VNI	0.648	0.186	94.94	2.63
88	USA	Clinical	VGI	0.234	0.199	127.2	1.64
93	USA	Clinical	VNI	0.598	0.195	114.22	2.1
95	USA	Clinical	VNI	0.223	0.192	107.23	2.31
96	USA	Clinical	VNI	0.576	0.146	92.61	2.29
97	USA	Clinical	VNI	0.561	0.181	99.67	2.08
114	USA	Clinical	VNI	0.482	0.219	151.33	1.44
115	USA	Environmental	VNI	0.582	0.174	100.65	2.51
116	USA	Environmental	VNIV	0.155	0.172	165.75	2.72
117	USA	Environmental	VNI	0.298	0.176	93.88	2.42
118	USA	Environmental	VNI	0.418	0.16	97.69	2.62
119	USA	Environmental	VNI	0.453	0.161	108.46	2.19
120	USA	Environmental	VNI	0.433	0.188	101.31	2.19
121	USA	Clinical	VNII	0.499	0.167	123.4	3.04
126	USA	Environmental	VNI	0.215	0.161	144.48	1.62
129	USA	Clinical	VNII	0.387	0.186	149.85	2.31
130	USA	Clinical	VNIV	0.314	0.178	111.03	2.64
131	USA	Clinical	VNIV	0.563	0.162	99.39	2.06
132	USA	Clinical	VNII	0.648	0.164	113.37	2.83
133	USA	Clinical	VNIV	0.222	0.197	122.05	2.85
134	USA	Clinical	VNI	0.424	0.187	103.95	2.97
135	USA	Clinical	VNI	0.166	0.123	102	1.75
136	USA	Clinical	VNIV	0.536	0.19	102.84	3.07
138	USA	Clinical	VNI	0.5	0.147	98.14	2.84
141	USA	Environmental	VNI	0.177	0.191	91.12	2.68
144	USA	Clinical	VNII	0.503	0.167	144.13	1.5
146	USA	Clinical	VNII	0.639	0.202	134.9	2.52
149	USA	Clinical	VNII	0.536	0.216	150.81	2.09
151	USA	Clinical	VNII	0.485	0.178	143.55	1.89
152	USA	Clinical	VNII	0.139	0.196	100.92	2.36
156	USA	Clinical	VNII	0.445	0.194	91.91	2.55
157	USA	Clinical	VNI	0.145	0.195	116.92	2.39
158	USA	Clinical	VNII	0.15	0.211	99.93	2.63
160	USA	Clinical	VNII	0.156	0.196	103.77	2.37
161	USA	Clinical	VNIV	0.151	0.191	94.96	2.34
167	USA	Clinical	VNI	0.141	0.2	177.17	1.67
168	USA	Clinical	VNI	0.131	0.183	151.06	1.57
169	USA	Clinical	VNI	0.458	0.172	127.84	2.38
171	USA	Clinical	VNI	0.188	0.172	209.58	1.48
172	USA	Clinical	VNI	0.189	0.193	98.06	2.9
175	USA	Clinical	VNI	0.139	0.195	92.44	1.52
177	USA	Clinical	VNI	0.174	0.186	147.71	2.25
178	USA	Clinical	VGIII	0.153	0.208	112.6	3.54
179	USA	Clinical	VGIII	0.274	0.195	104.38	3.26
181	USA	Clinical	VNI	0.382	0.18	101.84	2.54
182	USA	Clinical	VGIII	0.151	0.174	117.28	3.17
183	USA	Clinical	VNI	0.249	0.178	150.48	2.91
184	USA	Clinical	VGIII	0.52	0.154	129.86	2
185	USA	Clinical	VNI	0.246	0.163	102.56	2.47
186	USA	Clinical	VNI	0.373	0.189	106.28	2.46
187	USA	Clinical	VGIII	0.239	0.17	149.54	3.06
188	USA	Clinical	VNI	0.387	0.225	103	2.51
189	USA	Clinical	VGIII	0.475	0.186	169.02	3.61
190	USA	Clinical	VGIII	0.227	0.19	115.58	2.92
191	Canada	Clinical	VGIII	0.391	0.186	102.58	3.11
192	USA	Environmental	VNI	0.444	0.172	100.28	2.57
193	USA	Environmental	VNI	0.209	0.21	101.94	1.65
194	USA	Veterinary	VNI	0.41	0.199	109	2.16
195	USA	Veterinary	VNI	0.165	0.188	106.77	1.76
196	USA	Environmental	VNI	0.305	0.166	100.27	2.54
197	USA	Clinical	VNII	0.415	0.187	109.83	3
198	USA	Clinical	VGIII	0.313	0.21	120.18	2.86
200	USA	Clinical	VGIII	0.239	0.197	152.46	2.38
201	USA	Environmental	VNI	0.406	0.186	100.04	2.95
203	USA	Clinical	VNI	0.289	0.18	92.86	2.32
204	USA	Clinical	VNI	0.166	0.169	95.2	2.51
221	USA	Clinical	VNI	0.21	0.214	96.2	2.22
222	USA	Clinical	VNI	0.182	0.174	98.52	2.46
224	USA	Clinical	VNI	0.258	0.165	91.54	2.39
226	USA	Clinical	VNI	0.258	0.21	108.14	2.04
227	USA	Clinical	VNII	0.232	0.171	122.88	2.43
228	USA	Clinical	VNII	0.239	0.174	117.08	2.44
233	USA	Clinical	VNI	0.482	0.169	127.26	2.09
234	USA	Clinical	VNI	0.379	0.206	149.82	2.92
235	USA	Clinical	VNI	0.141	0.169	177.22	1.91
236	USA	Clinical	VNI	0.434	0.195	159.32	1.8
237	USA	Clinical	VNI	0.447	0.196	168.44	1.99
238	USA	Clinical	VNII	0.196	0.172	167.76	1.9
261	USA	Clinical	VNII	0.274	0.179	98.58	1.75
266	USA	Clinical	VNI	0.35	0.165	109.38	2.08
267	USA	Clinical	VNI	0.298	0.163	111.38	1.69
268	USA	Clinical	VNI	0.219	0.167	94.76	1.88
271	USA	Clinical	VNII	0.302	0.169	96.22	2.06
272	USA	Clinical	VNII	0.304	0.169	95.24	2.25
275	USA	Clinical	VNI	0.314	0.178	98.04	2.08
276	USA	Clinical	VNIV	0.328	0.142	96.96	2.1
277	USA	Clinical	VNII	0.211	0.195	184.52	1.82
278	USA	Clinical	VNI	0.423	0.193	108.74	1.82
279	USA	Clinical	VNI	0.338	0.191	115.5	2.04
280	USA	Clinical	VNI	0.355	0.165	110.9	2.22
284	USA	Clinical	VNI	0.395	0.159	104.12	2.2
286	USA	Clinical	VNII	0.448	0.212	116.36	2.38
287	USA	Clinical	VNII	0.257	0.2	114.52	2.15
288	USA	Clinical	VNI	0.379	0.183	107.26	2.15
289	USA	Clinical	VNI	0.321	0.18	112.38	2.2
291	USA	Clinical	VNII	0.46	0.189	95.88	2.01
292	USA	Clinical	VNII	0.497	0.164	133.62	2.37
293	USA	Clinical	VNI	0.195	0.169	115.88	1.96
294	USA	Clinical	VNI	0.331	0.185	122.58	1.93
295	USA	Clinical	VNI	0.231	0.19	145.82	2.19
296	USA	Clinical	VNI	0.456	0.169	113.9	1.97
297	USA	Clinical	VNI	0.245	0.201	118.12	2
298	USA	Clinical	VGIII	0.26	0.177	141.54	2.39
300	USA	Clinical	VNI	0.312	0.18	116.88	2.23
302	USA	Clinical	VNII	0.474	0.195	104.4	2.05
306	USA	Clinical	VNI	0.183	0.166	144.78	2.33
307	USA	Clinical	VNI	0.461	0.176	128.84	1.8
311	USA	Clinical	VNI	0.322	0.17	163.52	2.11
312	USA	Clinical	VGIII	0.174	0.181	157.82	2.82
313	USA	Clinical	VNI	0.445	0.194	107.72	2.11
314	USA	Clinical	VNI	0.191	0.238	95.12	2.67
315	USA	Clinical	VNI	0.187	0.174	103.26	2.2
316	USA	Environmental	VNI	0.466	0.207	102.46	1.64
318	USA	Clinical	VNI	0.352	0.177	102.88	1.77
319	USA	Clinical	VNIV	0.228	0.168	103.06	1.56
321	USA	Clinical	VNI	0.301	0.188	115.02	1.94
324	USA	Clinical	VNI	0.27	0.183	95.06	2
358	USA	Clinical	VNI	0.246	0.182	95.84	2.49
359	USA	Clinical	VNI	0.405	0.194	126.12	2
362	USA	Clinical	VNI	0.308	0.202	148.08	2.02
363	Thailand	Clinical	VGI	0.341	0.182	137.42	2.86
364	Thailand	Clinical	VNI	0.237	0.175	124.8	2.99
368	Thailand	Clinical	VNI	0.612	0.181	143.56	1.56
369	Thailand	Environmental	VNI	0.543	0.169	107.78	1.8
370	Thailand	Environmental	VNI	0.438	0.162	96.12	2.15
371	Thailand	Environmental	VNI	0.36	0.164	94.56	2.99
372	Thailand	Environmental	VNI	0.276	0.205	100.54	2.46
373	Thailand	Environmental	VNI	0.371	0.166	93.18	2.19
374	Thailand	Environmental	VNI	0.311	0.173	96.92	1.98
375	Thailand	Environmental	VNI	0.32	0.183	95.76	2.14
376	Thailand	Environmental	VNI	0.457	0.201	110.04	1.78
377	Thailand	Environmental	VNI	0.402	0.172	130.92	2.06
378	Thailand	Environmental	VNI	0.409	0.166	108.36	1.76
379	Thailand	Environmental	VNI	0.452	0.167	107.32	1.93
380	USA	Clinical	VNII	0.328	0.176	151.06	1.91
381	USA	Clinical	VNII	0.322	0.174	134.64	1.75
390	USA	Clinical	VNI	0.522	0.166	96.82	1.9
391	USA	Clinical	VNII	0.519	0.191	117.12	2.52
392	USA	Clinical	VNI	0.429	0.213	98.6	1.78
393	USA	Clinical	VNI	0.411	0.172	112.06	2.23
395	USA	Clinical	VNI	0.349	0.187	101.98	2.01
399	USA	Clinical	VNI	0.413	0.208	109.44	2.27
408	USA	Veterinary	VGI	0.265	0.186	145.38	2.46
409	USA	Veterinary	VGIII	0.353	0.163	154.56	3.77
411	USA	Clinical	VNI	0.456	0.165	106.4	2.07
412	USA	Clinical	VGIII	0.291	0.18	177.82	1.97
418	USA	Veterinary	VNIV	0.556	0.129	98	1.63
424	Denmark	Environmental	VNIV	0.487	0.14	104.46	1.84
425	Denmark	Environmental	VNI	0.604	0.176	104.68	2.54
430	Denmark	Environmental	VNIV	0.356	0.16	157.5	1.89
431	Denmark	Environmental	VNIV	0.274	0.167	112.2	1.62
432	Denmark	Environmental	VNIV	0.225	0.205	113.78	1.72
433	Denmark	Environmental	VNIV	0.251	0.164	110.1	1.34
434	Denmark	Environmental	VNIV	0.39	0.175	156.08	2.06
438	USA	Clinical	VNI	0.659	0.176	109.32	1.4
439	USA	Clinical	VNI	0.541	0.187	101.06	1.85
440	Denmark	Environmental	VNIV	0.532	0.13	98.66	1.66
441	Denmark	Environmental	VNI	0.586	0.172	107.06	2.01
442	Denmark	Environmental	VNIV	0.234	0.14	110.7	1.61
444	USA	Clinical	VGII	0.184	0.166	101.94	2.29
449	USA	Clinical	VNI	0.656	0.185	106.6	2.11
487	USA	Clinical	VGI	0.383	0.195	122.28	2.98
488	USA	Veterinary	VNI	0.307	0.169	139.08	1.88
511	USA	Clinical	VNI	0.321	0.181	101.14	2.22
512	USA	Clinical	VNI	0.243	0.151	102.26	1.66
514	USA	Clinical	VNI	0.754	0.171	99.16	2.05
515	USA	Clinical	VNI	0.602	0.18	104.52	2.02
516	USA	Clinical	VNI	0.583	0.172	103.28	2.03
517	USA	Clinical	VNI	0.59	0.184	100.42	1.51
527	Italy	Clinical	VNIV	0.468	0.176	104.24	2.35
528	Italy	Clinical	VNIV	0.277	0.17	115.38	1.41
529	Italy	Clinical	VNIV	0.397	0.15	105.54	2.14
530	Italy	Veterinary	VNIV	0.531	0.116	100.16	2.73
571	USA	Clinical	VNII	0.562	0.167	123.56	1.94
642	USA	Clinical	VGIII	0.288	0.184	122.62	3
700	USA	Clinical	VNI	0.462	0.175	106.64	2.15
702	USA	Clinical	VNI	0.31	0.184	119.58	1.59
709	Italy	Clinical	VNIV	0.424	0.202	106.92	2.31
710	Italy	Clinical	VNIV	0.582	0.175	98.8	1.94
712	Italy	Environmental	VNII	0.296	0.171	99.68	1.58
Abbreviations: O.D., optical density; PDT, population doubling time
